# Supplementary material for: Comparative Genomics of Emerging Lineages and Mobile Resistomes of Contemporary Broiler Strains of Salmonella Infantis and E. coli
Source: Front Microbiol. 2021 Feb 25;12:642125. doi: 10.3389/fmicb.2021.642125 (PMC7947892; doi:10.3389/fmicb.2021.642125)
Supplement: Supplementary Table 1 — Sequenced strains of broiler and human S. Infantis (SI) and of broiler E. coli (Ec) with origin from different sample sources. Black dots indicate cohabitant strains of SI and Ec isolated from six caecal samples representing one farm each. Cip (ciprofloxacin) resistance also means resistance to nalidixic acid (Nal). [file Table_1.xlsx]

## Sheet: Table S1
			Internal ID	Strain	Origin	Sample	Place of origin	Year	Serotype	ST (PFGE)	Phylogroup	Resistance phenotype	References	Accession number
	1		SIB1	255/16	broiler	neckskin	Tolna	2016	7:r:1,5	32 (B2)		Amp-Cip-Sul-Tet	this study	SAMN17516058
	2		SIB2	SM-1071	broiler	faeces	Veszprém	2016	7:r:1,5	32 (C)		Amp-Ctx	this study	SAMN17516059
	3		SIB3	263/16	broiler	neckskin	Tolna	2016	7:r:1,5	32 (B2)		Amp-Cip-Sul-Tet	this study	SAMN17516060
	4		SIB4	343/16	broiler	neckskin	Tolna	2016	7:r:1,5	32 (B2)		Amp-Cip-Sul-Tet	this study	SAMN17516061
	5		SIB5	SM-2416/11	broiler	faeces	Borsod-Abaúj-Zemplén	2011	7:r:1,5	32 (B2)		Amp-Cip-Sul-Tet	Szmolka et al., 2018	SAMN17516062
	6		SIB6	SM-1174	broiler	faeces		2016	7:r:1,5	7082 (C)		Amp-Nal-Sul-Tet	this study	SAMN17516063
	7		SIB7	SM-1331	broiler	faeces	Baranya	2016	7:r:1,5	32 (B2)		Amp-Cip-Sul-Tet	this study	SAMN17516064
	8		SIB8	SM-1124/11	broiler	faeces	Bács-Kiskun	2011	7:r:1,5	32 (B1)		Nal-Sul-Tet	Szmolka et al., 2018	SAMN17516065
	9		SIB9	SM-1160/11	broiler	faeces	Békés	2011	7:r:1,5	32 (P1)		Nal-Sul-Tet	Szmolka et al., 2018	SAMN17516066
	10		SIB10	SM-1584/11	broiler	faeces	Somogy	2011	7:r:1,5	32 (M1)		Nal-Sul-Tet	Szmolka et al., 2018	SAMN17516067
	11		SIB11	SM-2041/11	broiler	faeces	Békés	2011	7:r:1,5	32 (B2)		Nal-Sul-Tet	Szmolka et al., 2018	SAMN17516068
	12		SIB12	SM-630/11	broiler	faeces	Vas	2011	7:r:1,5	32 (O1)		Nal-Sul-Tet	Szmolka et al., 2018	SAMN17516069
	13		SIB13	SM-635/11	broiler	faeces	Borsod-Abaúj-Zemplén	2011	7:r:1,5	32 (B2)		Nal-Sul-Tet	Szmolka et al., 2018	SAMN17516070
	14		SIB14	SM-981/11	broiler	faeces	Győr-Moson-Sopron	2011	7:r:1,5	32 (B2)		Nal-Sul-Tet	Szmolka et al., 2018	SAMN17516071
	15		SIB15	SM-1420/12	broiler	faeces	Szabolcs-Szatmár-Bereg	2012	7:r:1,5	32 (B2)		Nal-Sul-Tet	Szmolka et al., 2018	SAMN17516072
	16		SIB16	SM-1896/12	broiler	faeces	Komárom-Esztergom	2012	7:r:1,5	32 (B2)		Nal-Sul-Tet	Szmolka et al., 2018	SAMN17516073
	17		SIB17	SM-2370/12	broiler	faeces	Győr-Moson-Sopron	2012	7:r:1,5	32 (B2)		Nal-Sul-Tet	Szmolka et al., 2018	SAMN17516074
	18		SIB18	SM-2818/12	broiler	faeces	Pest	2012	7:r:1,5	32 (B2)		Nal-Sul-Tet	Szmolka et al., 2018	SAMN17516075
	19		SIB19	SM-3364/12	broiler	faeces	Komárom-Esztergom	2012	7:r:1,5	32 (B2)		Nal-Sul-Tet	Szmolka et al., 2018	SAMN17516076
	20		SIB20	SM-98/12	broiler	faeces	Vas	2012	7:r:1,5	32 (N1)		Nal-Sul-Tet	Szmolka et al., 2018	SAMN17516077
	21		SIB21	SM-514/13	broiler	faeces	Veszprém	2013	7:r:1,5	32 (B2)		Nal-Sul-Tet	Szmolka et al., 2018	SAMN17516078
	22		SIB22	SM-521/13	broiler	faeces	Győr-Moson-Sopron	2013	7:r:1,5	32 (B2)		Nal-Sul-Tet	Szmolka et al., 2018	SAMN17516079
	23		SIB23	SM-750/13	broiler	faeces	Hajdú-Bihar	2013	7:r:1,5	32 (B2)		Nal-Sul-Tet	Szmolka et al., 2018	SAMN17516080
	24		SIB24	SM-799/13	broiler	faeces	Somogy	2013	7:r:1,5	32 (L1)		Nal-Sul-Tet	Szmolka et al., 2018	SAMN17516081
	25		SIB25	SM-814/13	broiler	faeces	Baranya	2013	7:r:1,5	32 (B2)		Nal-Sul-Tet	Szmolka et al., 2018	SAMN17516082
	26	●	SI1/1	17991-1S	broiler	caecum	Farm 1	2018	7:r:1,5	32 (B2)		Amp-Cip-Sul-Tet	this study	SAMN17516083
	27	●	SI4/1	18077-1S	broiler	caecum	Farm 2	2018	7:r:1,5	32 (C)		Nal-Sul-Tet	this study	SAMN17516084
	28	●	SI9/1	19740-1S	broiler	caecum	Farm 3	2018	7:r:1,5	32 (B2)		Nal-Sul-Tet	this study	SAMN17516085
	29	●	SI10/1	19711-1S	broiler	caecum	Farm 4	2018	7:r:1,5	32 (B2)		Amp-Nal-Sul-Tet	this study	SAMN17516086
	30	●	SI12/1	21191-1S	broiler	caecum	Farm 5	2018	7:r:1,5	32 (B2)		Nal-Sul-Tet	this study	SAMN17516087
	31	●	SI15/2	23004-2S	broiler	caecum	Farm 6	2018	7:r:1,5	32 (B2)		Nal-Sul-Tet	this study	SAMN17516088
	1		SIH1	711/12	human		Veszprém	2012	7:r:1,5	32 (A5)		Amp-Chl-Sul-Tet-Tmp	Szmolka et al., 2018	SAMN17516089
	2		SIH2	584/12	human		Budapest	2012	7:r:1,5	32 (B1)		Amp-Cip-Sul-Tet	Szmolka et al., 2018	SAMN17516090
	3		SIH3	8875/13	human	faeces	Baranya	2013	7:r:1,5	32 (B1)		Amp-Nal-Sul-Tet	Szmolka et al., 2018	SAMN17516091
	4		SIH4	599/12	human		Pest	2012	7:r:1,5	32 (A1)		Amp-Sul-Tmp	Szmolka et al., 2018	SAMN17516092
	5		SIH5	9314/13	human	faeces	Baranya	2013	7:r:1,5	32 (M1)		Amp-Sul-Tmp	Szmolka et al., 2018	SAMN17516093
	6		SIH6	750/11	human		Budapest	2011	7:r:1,5	32 (B2)		Nal-Sul-Tet	Szmolka et al., 2018	SAMN17516094
	7		SIH7	760/11	human		Somogy	2011	7:r:1,5	32 (B2)		Nal-Sul-Tet	Szmolka et al., 2018	SAMN17516095
	8		SIH8	772/11	human		Tolna	2011	7:r:1,5	32 (B2)		Nal-Sul-Tet	Szmolka et al., 2018	SAMN17516096
	9		SIH9	588/12	human		Pest	2012	7:r:1,5	32 (A1)		Nal-Sul-Tet	Szmolka et al., 2018	SAMN17516097
	10		SIH10	552/12	human		Pest	2012	7:r:1,5	32 (B1)		Nal-Sul-Tet	Szmolka et al., 2018	SAMN17516098
	11		SIH11	589/12	human		Nógrád	2012	7:r:1,5	32 (B1)		Nal-Sul-Tet	Szmolka et al., 2018	SAMN17516099
	12		SIH12	611/12	human		Somogy	2012	7:r:1,5	32 (B1)		Nal-Sul-Tet	Szmolka et al., 2018	SAMN17516100
	13		SIH13	560/12	human		Somogy	2012	7:r:1,5	32 (B2)		Nal-Sul-Tet	Szmolka et al., 2018	SAMN17516101
	14		SIH14	538/12	human		Baranya	2012	7:r:1,5	32 (B2)		Nal-Sul-Tet	Szmolka et al., 2018	SAMN17516102
	15		SIH15	511/12	human		Budapest	2012	7:r:1,5	32 (B2)		Nal-Sul-Tet	Szmolka et al., 2018	SAMN17516103
	16		SIH16	690/12	human	ascites	Pest	2012	7:r:1,5	32 (B2)		Nal-Sul-Tet	Szmolka et al., 2018	SAMN17516104
	17		SIH17	718/12	human		Somogy	2012	7:r:1,5	32 (B2)		Nal-Sul-Tet	Szmolka et al., 2018	SAMN17516105
	18		SIH18	613/12	human		Gyõr	2012	7:r:1,5	32 (B2)		Nal-Sul-Tet	Szmolka et al., 2018	SAMN17516106
	19		SIH19	606/12	human		Baranya	2012	7:r:1,5	32 (B2)		Nal-Sul-Tet	Szmolka et al., 2018	SAMN17516107
	20		SIH20	1818/13	human	faeces	Veszprém	2013	7:r:1,5	32 (B2)		Nal-Sul-Tet	Szmolka et al., 2018	SAMN17516108
	21		SIH21	2102/13	human	hemoculture	Pest	2013	7:r:1,5	7081 (B2)		Nal-Sul-Tet	Szmolka et al., 2018	SAMN17516109
	22		SIH22	4281/13	human	faeces	Pest	2013	7:r:1,5	32 (B2)		Nal-Sul-Tet	Szmolka et al., 2018	SAMN17516110
	23		SIH23	4285/13	human	hemoculture	Pest	2013	7:r:1,5	32 (B2)		Nal-Sul-Tet	Szmolka et al., 2018	SAMN17516111
	24		SIH24	5227/13	human	faeces	Hajdú-Bihar	2013	7:r:1,5	32 (B2)		Nal-Sul-Tet	Szmolka et al., 2018	SAMN17516112
	25		SIH25	6389/13	human	faeces	Pest	2013	7:r:1,5	32 (B2)		Nal-Sul-Tet	Szmolka et al., 2018	SAMN17516113
	1		Ec1	PA1-1Ec Ctx	broiler	faeces	Fót I (chicken 1)	2013	O159:H20	2040	A	Amp-Chl-Ctx-Gen-Sul-Tet	this study	SAMN17516114
	2		Ec2	PA11-2Ec Nal	broiler	faeces	Fót I (chicken 11)	2013	ONt:H34	354	F	Amp-Gen-Cip-Sul-Tet-Tmp	this study	SAMN17516115
	3		Ec3	PC3-1Ec Ctx	broiler	faeces	Galgamácsa (chicken 3)	2013	O8:H9	23	C	Amp-Chl-Ctx-Gen-Sul-Tet	this study	SAMN17516116
	4		Ec4	PB5-1Ec Ctx	broiler	faeces	Fót II (chicken 5)	2013	O83:H42	1485	F	Amp-Ctx-Cip-Sul-Tet-Tmp	this study	SAMN17516117
	5		Ec5	PB15-2Ec Nal	broiler	faeces	Fót II (chicken 15)	2013	O166:H25	10	A	Amp-Ctx-Gen-Nal-Sul-Tet	this study	SAMN17516118
	6		Ec6	PC10-2Ec Ctx	broiler	faeces	Galgamácsa (chicken 10)	2013	O10:H9	115	D	Amp-Cip-Ctx-Sul-Tet-Tmp	this study	SAMN17516119
	7		Ec7	PB14-1Ec Ctx	broiler	faeces	Fót II (chicken 14)	2013	O17/O44/O77:HNt	1158	F	Amp-Ctx-Nal	this study	SAMN17516120
	8		Ec8	PC15-1Ec Ctx	broiler	faeces	Galgamácsa (chicken 15)	2013	O50/O2:H1	429	B2	Amp-Ctx-Sul-Tet	this study	SAMN17516121
	9		Ec9	PC5-3Ec Nal	broiler	faeces	Galgamácsa (chicken 5)	2013	O8:H7	1642	B1	Amp-Cip-Gen-Sul-Tmp	this study	SAMN17516122
	10		Ec10	PA5-1Ec Nal	broiler	faeces	Fót I (chicken 5)	2013	O102:H23	224	B1	Amp-Chl-Cip-Sul-Tet-Tmp	this study	SAMN17516123
	11		Ec11	PB6-1Ec Nal	broiler	faeces	Fót II (chicken 6)	2013	ONt:H40	398	A	Amp-Cip-Tet	this study	SAMN17516124
	12		Ec12	PC4-1Ec Nal	broiler	faeces	Galgamácsa (chicken 4)	2013	ONt:H40	398	A	Amp-Cip-Sul-Tet-Tmp	this study	SAMN17516125
	13		Ec13	PA1-3Ec Nal	broiler	faeces	Fót I (chicken 1)	2013	O11:H4	117	F	Chl-Cip-Gen-Sul-Tet-Tmp	this study	SAMN17516126
	14		Ec14	PA10-1Ec Ctx	broiler	faeces	Fót I (chicken 10)	2013	O8:H9	23	C	Amp-Ctx	this study	SAMN17516127
	15		Ec15	PB8-2Ec Ctx	broiler	faeces	Fót II (chicken 8)	2013	O15:H6	2309	D	Amp-Ctx-Tet	this study	SAMN17516128
	16		Ec16	PC1-1Ec Ctx	broiler	faeces	Galgamácsa (chicken 1)	2013	O11:H43	7705	B1	Amp-Ctx	this study	SAMN17516129
	17		Ec17	PC8-3Ec Nal	broiler	faeces	Galgamácsa (chicken 8)	2013	O9:H21	155	B1	Amp-Nal	this study	SAMN17516130
	18		Ec18	PB2-1Ec Nal	broiler	faeces	Fót II (chicken 2)	2013	O159:H21	641	B1	Amp-Cip	this study	SAMN17516131
	19		Ec19	PC6-1Ec Nal	broiler	faeces	Galgamácsa (chicken 6)	2013	O18:H7	351	B1	Amp-Cip-Sul-Tmp	this study	SAMN17516132
	20		Ec20	PA2-2Ec Nal	broiler	faeces	Fót I (chicken 2)	2013	O9:H21	155	B1	Amp-Cip-Tet	this study	SAMN17516133
	21		Ec21	PA3-2Ec Nal	broiler	faeces	Fót I (chicken 3)	2013	O154:H10	533	B1	Cip-Tet	this study	SAMN17516134
	22		Ec22	PB7-1Ec Nal	broiler	faeces	Fót II (chicken 7)	2013	O82:H21	1800	B1	Cip-Tet	this study	SAMN17516135
	1	●	Ec1/1	17991-1Ec	broiler	caecum	Farm 1	2018	O9:H9	2179	B1	Amp-Nal-Tet	this study	SAMN17516136
	2	●	Ec1/2	17991-2Ec	broiler	caecum	Farm 1	2018	O9:H19	155	B1	Amp-Cip-Tet	this study	SAMN17516137
	3	●	Ec1/5	17991-5Ec	broiler	caecum	Farm 1	2018	O61:H51	155	B1	Amp-Chl-Cip-Sul-Tet-Tmp	this study	SAMN17516138
	4	●	Ec1/7	17991-7Ec	broiler	caecum	Farm 1	2018	ONt:H14	1249	A	Cip-Sul-Tet-Tmp	this study	SAMN17516139
	5	●	Ec4/1	18077-1Ec	broiler	caecum	Farm 2	2018	O29:H10	1720	B1	Amp	this study	SAMN17516140
	6	●	Ec4/2	18077-2Ec	broiler	caecum	Farm 2	2018	O171:H4	117	F	Sul	this study	SAMN17516141
	7	●	Ec4/3	18077-3Ec	broiler	caecum	Farm 2	2018	O100:H25	683	B1	Amp-Chl-Tet	this study	SAMN17516142
	8	●	Ec4/5	18077-5Ec	broiler	caecum	Farm 2	2018	O9:H9	162	B1	Cip-Sul	this study	SAMN17516143
	9	●	Ec4/9	18077-9Ec	broiler	caecum	Farm 2	2018	O9:H4	46	A	Nal	this study	SAMN17516144
	10	●	Ec9/2	19740-2Ec	broiler	caecum	Farm 3	2018	O26:H34	752	A	Amp-Chl-Nal-Tet	this study	SAMN17516145
	11	●	Ec9/3	19740-3Ec	broiler	caecum	Farm 3	2018	O75:H42	8701	A	Amp-Cip-Sul-Tet-Tmp	this study	SAMN17516146
	12	●	Ec9/4	19740-4Ec	broiler	caecum	Farm 3	2018	O88:H12	10	A	Amp-Ctx	this study	SAMN17516147
	13	●	Ec9/6	19740-6Ec	broiler	caecum	Farm 3	2018	O160:H4	117	F	Amp-Cip-Ctx	this study	SAMN17516148
	14	●	Ec9/7	19740-7Ec	broiler	caecum	Farm 3	2018	O18:H49	212	B1	Amp-Chl-Cip-Sul-Tet	this study	SAMN17516149
	15	●	Ec10/2	19711-2Ec	broiler	caecum	Farm 4	2018	ONt:H4	665	A	Cip	this study	SAMN17516150
	16	●	Ec10/6	19711-6Ec	broiler	caecum	Farm 4	2018	ONt:H48	10	A	Amp-Nal	this study	SAMN17516151
	17	●	Ec10/7	19711-7Ec	broiler	caecum	Farm 4	2018	O69:H38	3107	A	Amp-Sul-Tet	this study	SAMN17516152
	18	●	Ec10/9	19711-9Ec	broiler	caecum	Farm 4	2018	O21:H45	616	B1	Amp-Sul-Tet-Tmp	this study	SAMN17516153
	19	●	Ec12/1	21191-1Ec	broiler	caecum	Farm 5	2018	O8:H9	8702	A	Amp-Cip-Tet	this study	SAMN17516154
	20	●	Ec12/3	21191-3Ec	broiler	caecum	Farm 5	2018	O7:H31	58	B1	Cip	this study	SAMN17516155
	21	●	Ec12/4	21191-4Ec	broiler	caecum	Farm 5	2018	O4:H4	10	A	-	this study	SAMN17516156
	22	●	Ec12/5	21191-5Ec	broiler	caecum	Farm 5	2018	O4:H4	10	A	Amp	this study	SAMN17516157
	23	●	Ec12/6	21191-6Ec	broiler	caecum	Farm 5	2018	O117:H45	616	B1	Nal	this study	SAMN17516158
	24	●	Ec15/1	23004-1Ec	broiler	caecum	Farm 6	2018	O3:H10	118	E	Nal	this study	SAMN17516159
	25	●	Ec15/2	23004-2Ec	broiler	caecum	Farm 6	2018	O3:H10	118	E	Cip	this study	SAMN17516160
	26	●	Ec15/3	23004-3Ec	broiler	caecum	Farm 6	2018	O16:H48	10	A	Cip	this study	SAMN17516161
	27	●	Ec15/10	23004-10Ec	broiler	caecum	Farm 6	2018	ONt:H52	3941	A	Amp-Chl-Cip-Sul-Tet	this study	SAMN17516162
	28		IntEC1/1	1208/vb-1Ec	day old chick	caecum	Hegyháthodász	2018	O78:H4	117	F	Cip	this study	SAMN17516163
	29		IntEC2/1	1211/vb-1Ec	day old chick	caecum	Adásztevel	2018	O23:H16	453	B1	Amp-Cip-Chl-Sul-Tmp	this study	SAMN17516164
	30		IntEC3/1	1232/vb-1Ec	day old chick	caecum	Hegyháthodász	2018	O9:H19	162	B1	Nal	this study	SAMN17516165
	31		IntEC3/8	1232/vb-8Ec	day old chick	caecum	Hegyháthodász	2018	O50/O2:H5	355	B2	Nal	this study	SAMN17516166
	32		IntEC3/9	1232/vb-9Ec	day old chick	caecum	Hegyháthodász	2018	O51:H37	297	B1	Amp-Cip-Tet-Tmp	this study	SAMN17516167
	33		IntEC4/1	1437/vb-1Ec	day old chick	caecum	Völcsej	2018	O51:H10	10088	A	-	this study	SAMN17516168
	34		IntEC4/5	1437/vb-5Ec	day old chick	caecum	Völcsej	2018	O50/O2:H5	95	B2	Nal-Sul	this study	SAMN17516169
	35		IntEC5/1	3921F/vb-1Ec	day old chick	caecum	Földeák	2018	O8:H25	58	B1	Amp-Cip-Tet	this study	SAMN17516170
	36		IntEC6/1	3922F/vb-1Ec	day old chick	caecum	Földeák	2018	O166:H15	349	D	-	this study	SAMN17516171
	37		IntEC6/5	3922F/vb-5Ec	day old chick	caecum	Földeák	2018	O8:H25	58	B1	Amp-Nal-Tet	this study	SAMN17516172
	38		IntEC9/1	403/vb-1Ec	day old chick	caecum	Békés	2018	O5:H21	162	B1	Amp-Cip-Sul-Tet-Tmp	this study	SAMN17516173
	39		IntEC9/3	403/vb-3Ec	day old chick	caecum	Békés	2018	O5:H40	93	A	Nal	this study	SAMN17516174
	40		IntEC11/1	1588/vb-1Ec	day old chick	caecum	Pakod	2018	O114:H4	117	F	-	this study	SAMN17516175
	41		IntEC11/6	1588/vb-6Ec	day old chick	caecum	Pakod	2018	O78:H4	117	F	Amp-Sul-Tmp	this study	SAMN17516176
	42		IntEC12/1	1589/vb-1Ec	day old chick	caecum	Kisvásárhely	2018	O88:H10	162	B1	Amp-Cip-Sul-Tmp	this study	SAMN17516177
	43		IntEC12/3	1589/vb-3Ec	day old chick	caecum	Kisvásárhely	2018	O8:H9	90	C	Amp-Cip-Sul	this study	SAMN17516178
	1		ExPEC1/1	1208/csv-1Ec	day old chick	bone marrow	Hegyháthodász	2018	O78:H4	117	F	Cip	this study	SAMN17516179
	2		ExPEC1/4	1208/csv-4Ec	day old chick	bone marrow	Hegyháthodász	2018	O23:H16	453	B1	Amp-Cip-Chl-Sul-Tmp	this study	SAMN17516180
	3		ExPEC2/1	1211/csv-1Ec	day old chick	bone marrow	Adásztevel	2018	O23:H16	453	B1	Amp-Cip-Chl-Sul-Tmp	this study	SAMN17516181
	4		ExPEC3/1	1232/csv-1Ec	day old chick	bone marrow	Hegyháthodász	2018	O50/O2:H5	355	B2	Nal	this study	SAMN17516182
	5		ExPEC4/1	1437/csv-1Ec	day old chick	bone marrow	Völcsej	2018	O78:H4	117	F	-	this study	SAMN17516183
	6		ExPEC5/1	3921F/csv-1Ec	day old chick	bone marrow	Földeák	2018	O5:H10	93	A	-	this study	SAMN17516184
	7		ExPEC6/1	3922F/csv-1Ec	day old chick	bone marrow	Földeák	2018	O88:H8	101	B1	Nal	this study	SAMN17516185
	8		ExPEC9/1	403/csv-1Ec	day old chick	bone marrow	Békés	2018	O5:H40	93	A	Nal	this study	SAMN17516186
	9		ExPEC11/2	1588/csv-2Ec	day old chick	bone marrow	Pakod	2018	O8:H19	88	C	Amp-Chl-Sul-Tet-Tmp	this study	SAMN17516187
	10		ExPEC12/1	1589/csv-1Ec	day old chick	bone marrow	Kisvásárhely	2018	O88:H10	162	B1	Amp-Cip-Sul-Tmp	this study	SAMN17516188
	11		ExPEC227	411/2b	day old chick	bone marrow	Pölöske	1998-1999	O15:H10	93	A	Nal-Tet	Tóth et al., 2012	SAMN17516189
	12		ExPEC229	K-II-8 114	day old chick	bone marrow	Devecser	1998-1999	O100:H32	10	A	Amp-Sul	Tóth et al., 2012	SAMN17516190
	13		ExPEC235	K-II-35 163	day old chick	bone marrow	Szombathely	1998-1999	ONt:H28	348	B1	Amp-Nal-Tet	Tóth et al., 2012	SAMN17516191
	14		ExPEC241	K-II-49 177	day old chick	bone marrow	Vasvár	1998-1999	O78:H12	88	C	Amp-Nal-Sul-Tet-Tmp	Tóth et al., 2012	SAMN17516192
	15		ExPEC243	378/4a	day old chick	bone marrow	Szombathely	1998-1999	O78:H12	88	C	Amp-Nal-Sul-Tet-Tmp	Tóth et al., 2012	SAMN17516193
	16		ExPEC249	378/5a	day old chick	bone marrow	Szombathely	1998-1999	O115:H4	117	F	Amp-Sul-Tet-Tmp	Tóth et al., 2012	SAMN17516194
	17		ExPEC256	K-II-46 174	day old chick	bone marrow	Vasvár	1998-1999	O115:H4	117	F	Amp-Sul-Tet-Tmp	Tóth et al., 2012	SAMN17516195
	18		ExPEC292	K-II-45 173	day old chick	bone marrow	Vasvár	1998-1999	O6:H16	373	A	Nal-Tet	Tóth et al., 2012	SAMN17516196
	19		ExPEC699	390/3b	day old chick	bone marrow	Simaság	1999-2000	O120:H4	428	B2	Nal-Tet	this study	SAMN17516197
	20		ExPEC712	389/3a	day old chick	bone marrow	Simaság	1999-2000	O53:H4	117	F	Amp-Nal-Sul-Tet-Tmp	this study	SAMN17516198
	21		ExPEC718	381/2a	day old chick	bone marrow	Rábaipoly	1999-2000	O53:H4	117	F	Amp-Nal-Sul-Tet-Tmp	this study	SAMN17516199
	22		ExPEC726	379/3a	day old chick	bone marrow	Szombathely	1999-2000	O182:H7	1148	B1	Tet	this study	SAMN17516200
	23		ExPEC735	381/1a	day old chick	bone marrow	Rábaipoly	1999-2000	O88:H8	101	B1	Gen-Nal-Sul-Tet	this study	SAMN17516201
	24		ExPEC736	K-II-21	day old chick	bone marrow	Devecser	1999-2000	O88:H8	101	B1	Gen-Nal-Sul-Tet	this study	SAMN17516202
	25		ExPEC739	K-II-27	day old chick	bone marrow	Devecser	1999-2000	O89:H10	10	A	Nal	this study	SAMN17516203
